# Supplementary material for: Rapid spread of a novel NDM-producing clone of Klebsiella pneumoniae CC147, Northern Italy, February to August 2023
Source: Euro Surveill. 2023 Oct 19;28(42):2300522. doi: 10.2807/1560-7917.ES.2023.28.42.2300522 (PMC10588309; doi:10.2807/1560-7917.ES.2023.28.42.2300522)
Supplement: Supplement [file 23-00522_CORBELLA_Supplement.xlsx]

## Sheet: Foglio1
This supplementary material is hosted by Eurosurveillance as supporting information alongside the article “Rapid spread of a novel NDM-producing clone of Klebsiella pneumoniae CC147, Northern Italy, February to August 2023”, on behalf of the authors, who remain responsible for the accuracy and appropriateness of the content.
The same standards for ethics, copyright, attributions and permissions as for the article apply. Supplements are not edited by Eurosurveillance and the journal is not responsible for the maintenance of any links or email addresses provided therein.
ID code	Amikacin		Aztreonam		Cefiderocol	Gentamycin		Ceftazidime-avibactam		Meropenem		Antibiotic combination Ceftazidime-avibactam with Aztreonam	Plasmid IncFIB(pKPHS1)	Plasmid IncFIB(pQil)	Plasmid IncR	Plasmid Col440I	Plasmid IncHI1B	Plasmid IncFIB(Mar)	MLST	virulence_score	resistance_score	num_resistance_classes	num_resistance_genes	Yersiniabactin	YbST	Colibactin	CbST	Aerobactin	AbST	Salmochelin	SmST	RmpADC	RmST	rmpA2	wzi	K_locus	K_type	K_locus_problems	K_locus_confidence	K_locus_identity	K_locus_missing_genes	O_locus	O_type	O_locus_problems	O_locus_confidence	O_locus_identity	O_locus_missing_genes	AGly_acquired	Col_acquired
	MIC breakpoint (mg/L)	Interpretation (S <= 8; R > 8)	MIC breakpoint (mg/L)	Interpretation	Interpretation	MIC breakpoint (mg/L)	Interpretation (S <= 2; R > 2)	MIC breakpoint (mg/L)	Interpretation (S <= 8; R > 8)	MIC breakpoint (mg/L)	Interpretation (S <= 8; R > 8)
7938_U176	16	R	>256	R	S	2	S	>16	R	>8	R	Synergistic	X	X	X	X	X	X	ST6668	1	2	10	16	ybt 9; ICEKp3	173-3LV	-	0	-	0	-	0	-	0	-	wzi64	KL64	K64	none	Very high	100.00%		O1/O2v1	O2a	none	Very high	98.64%		aadA*;aph(3')-VI	-
8076_U213	16	R	>256	R	S	2	S	>256	R	>8	R	Synergistic	X	X	X	X	X	X	ST6668	1	2	10	16	ybt 9; ICEKp3	173-3LV	-	0	-	0	-	0	-	0	-	wzi64	KL64	K64	none	Very high	99.99%		O1/O2v1	O2a	none	Very high	98.64%		aadA*;aph(3')-VI	-
8127_U204	16	R	>256	R	S	2	S	>16	R	>8	R	Synergistic	X	X	X	X	X	X	ST6668	1	2	10	16	ybt 9; ICEKp3	173-3LV	-	0	-	0	-	0	-	0	-	wzi64	KL64	K64	none	Very high	100.00%		O1/O2v1	O2a	none	Very high	98.64%		aadA*;aph(3')-VI	-
8138_U290	16	R	>256	R	S	2	S	>256	R	>8	R	Synergistic	X	X	X	X	X	X	ST6668	1	2	10	16	ybt 9; ICEKp3	173-3LV	-	0	-	0	-	0	-	0	-	wzi64	KL64	K64	none	Very high	100.00%		O1/O2v1	O2a	none	Very high	98.64%		aadA*;aph(3')-VI	-
8146_U291	16	R	>256	R	S	2	S	>256	R	>8	R	Synergistic	X	X	X	X	X	X	ST6668	1	2	10	16	ybt 9; ICEKp3	173-3LV	-	0	-	0	-	0	-	0	-	wzi64	KL64	K64	none	Very high	100.00%		O1/O2v1	O2a	none	Very high	98.64%		aadA*;aph(3')-VI	-
8251_U300	16	R	>256	R	S	2	S	>256	R	>8	R	Synergistic	X	X	X	X	X	X	ST6668	1	2	10	16	ybt 9; ICEKp3	173-3LV	-	0	-	0	-	0	-	0	-	wzi64	KL64	K64	none	Very high	100.00%		O1/O2v1	O2a	none	Very high	98.64%		aadA*;aph(3')-VI	-
8264_U486	16	R	0.25	S	S	2	S	>256	R	>8	R	Synergistic	X		X	X	X		ST6668	1	2	6	11	ybt 9; ICEKp3	173-3LV	-	0	-	0	-	0	-	0	-	wzi64	KL64	K64	none	Very high	100.00%		O1/O2v1	O2a	none	Very high	98.64%		aac(6')-Ib'.v1;aadA*;aph(3')-VI	-
8269_U296	16	R	0.25	S	S	2	S	>256	R	>8	R	Synergistic	X		X	X	X	X	ST6668	1	2	7	13	ybt 9; ICEKp3	173-3LV	-	0	-	0	-	0	-	0	-	wzi64	KL64	K64	none	Very high	100.00%		O1/O2v1	O2a	none	Very high	98.64%		aac(6')-Ib'.v1;aadA*;aph(3')-VI	-
8276_U322	32	R	0.25	S	S	2	S	>16	R	>8	R	Synergistic	X	X	X	X	X	X	ST6668	1	2	10	16	ybt 9; ICEKp3	173-3LV	-	0	-	0	-	0	-	0	-	wzi64	KL64	K64	none	Very high	100.00%		O1/O2v1	O2a	none	Very high	98.64%		aadA*;aph(3')-VI	-
8313_U319	16	R	>256	R	S	2	S	>256	R	>8	R	Synergistic	X		X	X	X	X	ST6668	1	2	7	13	ybt 9; ICEKp3	173-3LV	-	0	-	0	-	0	-	0	-	wzi64	KL64	K64	none	Very high	100.00%		O1/O2v1	O2a	none	Very high	98.64%		aac(6')-Ib'.v1;aadA*;aph(3')-VI	-
8355_U320	16	R	0.5	S	S	2	S	>256	R	>8	R	Synergistic	X	X	X	X	X	X	ST6668	1	2	10	16	ybt 9; ICEKp3	173-3LV	-	0	-	0	-	0	-	0	-	wzi64	KL64	K64	?-	Good	100.00%	KL64_08_wcoV	O1/O2v1	O2a	none	Very high	98.64%		aadA*;aph(3')-VI	-
8398_U418	32	R	64	R	S	2	S	>256	R	>8	R	Synergistic	X		X	X	X	X	ST6668	1	2	7	13	ybt 9; ICEKp3	173-3LV	-	0	-	0	-	0	-	0	-	wzi64	KL64	K64	none	Very high	100.00%		O1/O2v1	O2a	none	Very high	98.64%		aac(6')-Ib'.v1;aadA*;aph(3')-VI	-
8427_U417	32	R	>256	R	S	2	S	>256	R	>8	R	Synergistic	X	X	X	X	X	X	ST6668	1	2	10	16	ybt 9; ICEKp3	173-3LV	-	0	-	0	-	0	-	0	-	wzi64	KL64	K64	none	Very high	100.00%		O1/O2v1	O2a	none	Very high	98.64%		aadA*;aph(3')-VI	-
8433_U435	32	R	>256	R	S	2	S	>256	R	>8	R	Synergistic	X	X	X	X			ST6668	1	2	8	11	ybt 9; ICEKp3	173-3LV	-	0	-	0	-	0	-	0	-	wzi64	KL64	K64	none	Very high	100.00%		O1/O2v1	O2a	none	Very high	98.64%		aadA*;aph(3')-VI	-
8439_U422	32	R	0.5	S	S	2	S	>256	R	>8	R	Synergistic	X		X	X	X	X	ST6668	1	2	7	13	ybt 9; ICEKp3	173-3LV	-	0	-	0	-	0	-	0	-	wzi64	KL64	K64	none	Very high	100.00%		O1/O2v1	O2a	none	Very high	98.64%		aac(6')-Ib'.v1;aadA*;aph(3')-VI	-
8471_U431	32	R	>256	R	S	2	S	>256	R	>8	R	Synergistic	X	X	X	X	X	X	ST6668	1	2	10	17	ybt 9; ICEKp3	173-3LV	-	0	-	0	-	0	-	0	-	wzi64	KL64	K64	none	Very high	100.00%		O1/O2v1	O2a	none	Very high	98.64%		aac(6')-Ib-cr.v2;aadA*;aph(3')-VI	-
8472_U436	16	R	>256	R	S	2	S	>256	R	>8	R	Synergistic	X		X	X	X	X	ST6668	1	2	7	13	ybt 9; ICEKp3	173-3LV	-	0	-	0	-	0	-	0	-	wzi64	KL64	K64	none	Very high	100.00%		O1/O2v1	O2a	none	Very high	98.64%		aac(6')-Ib'.v1;aadA*;aph(3')-VI	-
8488_U425	16	R	>256	R	S	2	S	>256	R	>16	R	Synergistic	X	X	X	X	X	X	ST6668	1	2	10	16	ybt 9; ICEKp3	173-3LV	-	0	-	0	-	0	-	0	-	wzi64	KL64	K64	none	Very high	100.00%		O1/O2v1	O2a	none	Very high	98.64%		aadA*;aph(3')-VI	-
8495_U423	16	R	>256	R	S	2	S	>256	R	>16	R	Synergistic	X	X	X	X			ST6668	1	2	8	11	ybt 9; ICEKp3	173-3LV	-	0	-	0	-	0	-	0	-	wzi64	KL64	K64	none	Very high	100.00%		O1/O2v1	O2a	none	Very high	98.64%		aadA*;aph(3')-VI	-
8536_U472	16	R	>256	R	S	2	S	>256	R	>8	R	Synergistic	X	X	X	X			ST6668	1	2	8	11	ybt 9; ICEKp3	173-3LV	-	0	-	0	-	0	-	0	-	wzi64	KL64	K64	none	Very high	100.00%		O1/O2v1	O2a	none	Very high	98.64%		aadA*;aph(3')-VI	-
8540_U464	8	R	64	R	S	<=1	S	>256	R	>64	R	Synergistic	X		X	X	X	X	ST6668	1	2	7	13	ybt 9; ICEKp3	173-3LV	-	0	-	0	-	0	-	0	-	wzi64	KL64	K64	?-	Good	99.99%	KL64_11_wcoU	O1/O2v1	O2a	none	Very high	98.64%		aac(6')-Ib'.v1;aadA*;aph(3')-VI	-
8556_U489	16	R	0.25	S	S	2	S	>256	R	>8	R	Synergistic	X		X	X	X	X	ST6668	1	2	7	13	ybt 9; ICEKp3 (truncated)	173-3LV	-	0	-	0	-	0	-	0	-	wzi64	KL64	K64	?-	Good	100.00%	KL64_08_wcoV,KL64_11_wcoU	O1/O2v1	O2a	none	Very high	98.64%		aac(6')-Ib'.v1;aadA*;aph(3')-VI	-
8608_U458	16	R	64	R	S	2	S	>256	R	>8	R	Synergistic	X	X	X	X			ST6668	1	2	8	11	ybt 9; ICEKp3	173-3LV	-	0	-	0	-	0	-	0	-	wzi64	unknown (KL64)	unknown (K64)	?-	None	99.99%	KL64_07_wzx,KL64_08_wcoV,KL64_10_wzy,KL64_11_wcoU,KL64_15_wbaZ	O1/O2v1	O2a	-	High	98.59%	O1/O2v1_03_wbbM	aadA*;aph(3')-VI	-
8628_U470	16	R	>256	R	R	2	S	>256	R	>16	R	Synergistic	X	X		X	X	X	ST6668	1	2	10	14	ybt 9; ICEKp3	173-3LV	-	0	-	0	-	0	-	0	-	wzi64	KL64	K64	?-	Good	99.99%	KL64_11_wcoU,KL64_12_wcoT	O1/O2v1	O2a	none	Very high	98.64%		aac(6')-Ib-cr.v2;aph(3')-VI	-
8643_U466	>16	R	>256	R	S	2	S	>256	R	>16	R	Synergistic	X	X	X	X			ST6668	1	2	8	11	ybt 9; ICEKp3	173-3LV	-	0	-	0	-	0	-	0	-	wzi64	KL64	K64	?-	Good	99.99%	KL64_12_wcoT	O1/O2v1	O2a	none	Very high	98.64%		aadA*;aph(3')-VI	-
8648_U465	>16	R	>256	R	S	2	S	>256	R	>16	R	Synergistic	X	X	X	X			ST6668	1	2	8	12	ybt 9; ICEKp3	173-3LV	-	0	-	0	-	0	-	0	-	wzi64	unknown (KL64)	unknown (K64)	?-	None	99.99%	KL64_08_wcoV,KL64_10_wzy,KL64_12_wcoT,KL64_13_wcsF	O1/O2v1	O2a	none	Very high	98.64%		aac(6')-Ib-cr.v2*;aadA*;aph(3')-VI	-
8649_U448	16	R	>256	R	S	2	S	>256	R	>16	R	Synergistic	X	X	X	X	X	X	ST6668	1	2	10	16	ybt 9; ICEKp3	173-3LV	-	0	-	0	-	0	-	0	-	wzi64	KL64	K64	?-	Good	99.99%	KL64_12_wcoT	O1/O2v1	O2a	none	Very high	98.64%		aadA*;aph(3')-VI	-
8659_U454	16	R	>256	R	R	2	S	>256	R	>8	R	Synergistic	X	X	X	X	X	X	ST6668	1	2	10	17	ybt 9; ICEKp3	173-3LV	-	0	-	0	-	0	-	0	-	wzi64	KL64	K64	none	Very high	100.00%		O1/O2v1	O2a	none	Very high	98.64%		aac(6')-Ib-cr.v2;aadA*;aph(3')-VI	-
8684_U457	16	R	0.25	S	S	2	S	>256	R	>8	R	Synergistic	X		X	X	X	X	ST6668	1	2	7	13	ybt 9; ICEKp3	173-3LV	-	0	-	0	-	0	-	0	-	wzi64	KL64	K64	?-	Good	100.00%	KL64_11_wcoU	O1/O2v1	O2a	none	Very high	98.64%		aac(6')-Ib'.v1;aadA*;aph(3')-VI	-
8686_U461	16	R	>256	R	S	2	S	>256	R	>8	R	Synergistic	X	X	X	X	X	X	ST6668	1	2	10	16	ybt 9; ICEKp3	173-3LV	-	0	-	0	-	0	-	0	-	wzi64	KL64	K64	?-	Good	99.99%	KL64_12_wcoT	O1/O2v1	O2a	none	Very high	98.64%		aadA*;aph(3')-VI	-
8687_U445	16	R	>256	R	S	2	S	>256	R	>256	R	Synergistic	X	X	X	X	X	X	ST6668	1	2	10	16	ybt 9; ICEKp3	173-3LV	-	0	-	0	-	0	-	0	-	wzi64	KL64	K64	?-	Good	99.99%	KL64_12_wcoT	O1/O2v1	O2a	none	Very high	98.64%		aadA*;aph(3')-VI	-
8699_U447	16	R	>16	R	S	2	S	>16	R	>16	R	Synergistic	X	X	X	X			ST6668	1	2	8	11	ybt 9; ICEKp3	173-3LV	-	0	-	0	-	0	-	0	-	wzi64	KL64	K64	?	Good	100.00%		O1/O2v1	O2a	none	Very high	98.64%		aadA*;aph(3')-VI	-
8710_U460	16	R	>16	R	S	2	S	>16	R	>16	R	Synergistic	X	X	X	X			ST6668	1	2	8	10	ybt 9; ICEKp3	173-3LV	-	0	-	0	-	0	-	0	-	wzi64	unknown (KL64)	unknown (K64)	?-	Low	99.99%	KL64_10_wzy,KL64_12_wcoT,KL64_13_wcsF	O1/O2v1	O2a	none	Very high	98.64%		aac(6')-Ib-cr.v2*;aadA*	-
8717_U442	16	R	0.5	S	S	2	S	>256	R	>8	R	Synergistic	X		X	X	X	X	ST6668	1	2	7	13	ybt 9; ICEKp3	173-3LV	-	0	-	0	-	0	-	0	-	wzi64	KL64	K64	?-	Good	99.99%	KL64_11_wcoU	O1/O2v1	O2a	none	Very high	98.64%		aac(6')-Ib'.v1;aadA*;aph(3')-VI	-
8722_U451	16	R	>256	R	S	2	S	>16	R	>16	R	Synergistic	X	X	X	X			ST6668	1	2	8	11	ybt 9; ICEKp3	173-3LV	-	0	-	0	-	0	-	0	-	wzi64	KL64	K64	?-	Good	99.99%	KL64_11_wcoU,KL64_12_wcoT	O1/O2v1	O2a	none	Very high	98.64%		aadA*;aph(3')-VI	-
8750_U450	16	R	>256	R	ATU*	2	S	>256	R	>16	R	Synergistic	X	X	X	X	X	X	ST6668	1	2	10	17	ybt 9; ICEKp3	173-3LV	-	0	-	0	-	0	-	0	-	wzi64	KL64	K64	?-	Good	100.00%	KL64_07_wzx,KL64_12_wcoT	O1/O2v1	O2a	none	Very high	98.64%		aac(6')-Ib-cr.v2*;aadA*;aph(3')-VI	-
8765_U440	16	R	>256	R	S	2	S	>256	R	>8	R	Synergistic	X	X	X	X	X	X	ST6668	1	2	10	16	ybt 9; ICEKp3	173-3LV	-	0	-	0	-	0	-	0	-	wzi64	KL64	K64	none	Very high	99.99%		O1/O2v1	O2a	none	Very high	98.64%		aadA*;aph(3')-VI	-
8770_U453	16	R	>256	R	ATU*	2	S	>256	R	>16	R	Synergistic	X	X	X	X			ST6668	1	2	8	11	ybt 9; ICEKp3	173-3LV	-	0	-	0	-	0	-	0	-	wzi64	KL64	K64	?-	Good	100.00%	KL64_11_wcoU,KL64_12_wcoT	O1/O2v1	O2a	none	Very high	98.64%		aadA*;aph(3')-VI	-
8772_U444	16	R	>16	R	ATU*	2	S	>256	R	>16	R	Synergistic	X	X	X	X	X	X	ST6668	1	2	10	16	ybt 9; ICEKp3	173-3LV	-	0	-	0	-	0	-	0	-	wzi64	KL64	K64	?-	Good	99.99%	KL64_12_wcoT	O1/O2v1	O2a	none	Very high	98.64%		aadA*;aph(3')-VI	-
8773_U438	16	R	>256	R	S	2	S	>256	R	>16	R	Synergistic	X	X	X	X			ST6668	1	2	8	11	ybt 9; ICEKp3	173-3LV	-	0	-	0	-	0	-	0	-	wzi64	KL64	K64	none	Very high	99.99%		O1/O2v1	O2a	none	Very high	98.64%		aadA*;aph(3')-VI	-
8775_U463	16	R	>256	R	S	2	S	>256	R	>16	R	Synergistic	X	X	X	X	X	X	ST6668	1	2	10	17	ybt 9; ICEKp3	173-3LV	-	0	-	0	-	0	-	0	-	wzi64	KL64	K64	?-	Good	100.00%	KL64_12_wcoT	O1/O2v1	O2a	none	Very high	98.64%		aac(6')-Ib-cr.v2*;aadA*;aph(3')-VI	-
8788_U439	16	R	>256	R	S	2	S	>256	R	>16	R	Synergistic	X	X	X	X	X	X	ST6668	1	2	10	16	ybt 9; ICEKp3	173-3LV	-	0	-	0	-	0	-	0	-	wzi64	KL64	K64	none	Very high	100.00%		O1/O2v1	O2a	none	Very high	98.64%		aadA*;aph(3')-VI	-
8811_U443	16	R	>256	R	S	2	S	>256	R	>16	R	Synergistic	X	X	X	X	X	X	ST6668	1	2	10	16	ybt 9; ICEKp3	173-3LV	-	0	-	0	-	0	-	0	-	wzi64	KL64	K64	none	Very high	100.00%		O1/O2v1	O2a	none	Very high	98.64%		aadA*;aph(3')-VI	-
8827_U462	16	R	>256	R	S	2	S	>256	R	>16	R	Synergistic	X	X	X	X	X	X	ST6668	1	2	10	16	ybt 9; ICEKp3	173-3LV	-	0	-	0	-	0	-	0	-	wzi64	KL64	K64	none	Very high	99.99%		O1/O2v1	O2a	none	Very high	98.64%		aadA*;aph(3')-VI	-
8830_U473	16	R	>16	R	S	2	S	>16	R	>16	R	Synergistic	X	X	X	X	X	X	ST6668	1	2	10	17	ybt 9; ICEKp3	173-3LV	-	0	-	0	-	0	-	0	-	wzi64	KL64	K64	?-	Good	99.99%	KL64_12_wcoT	O1/O2v1	O2a	none	Very high	98.64%		aac(6')-Ib-cr.v2*;aadA*;aph(3')-VI	-
8844_U479	16	R	>256	R	S	2	S	>256	R	>16	R	Synergistic	X	X	X	X	X	X	ST6668	1	2	10	16	ybt 9; ICEKp3	173-3LV	-	0	-	0	-	0	-	0	-	wzi64	KL64	K64	?-	Good	100.00%	KL64_06_wzc,KL64_11_wcoU,KL64_12_wcoT	O1/O2v1	O2a	none	Very high	98.64%		aadA*;aph(3')-VI	-
8851_U477	16	R	>256	R	ATU*	2	S	>256	R	>8	R	Synergistic	X	X	X	X	X	X	ST6668	1	2	10	17	ybt 9; ICEKp3	173-3LV	-	0	-	0	-	0	-	0	-	wzi64	KL64	K64	none	Very high	100.00%		O1/O2v1	O2a	none	Very high	98.64%		aac(6')-Ib'.v1;aadA*;aph(3')-VI	-
8852_U476	16	R	>256	R	S	2	S	>256	R	>8	R	Synergistic	X	X	X	X			ST6668	1	2	8	12	ybt 9; ICEKp3	173-3LV	-	0	-	0	-	0	-	0	-	wzi64	KL64	K64	none	Very high	100.00%		O1/O2v1	O2a	none	Very high	98.64%		aac(6')-Ib-cr.v2*;aadA*;aph(3')-VI	-
8863_U478	16	R	0.5	S	S	2	S	>16	R	>8	R	Synergistic	X	X	X	X			ST6668	1	2	8	11	ybt 9; ICEKp3	173-3LV	-	0	-	0	-	0	-	0	-	wzi64	KL64	K64	?-	Good	99.99%	KL64_08_wcoV	O1/O2v1	O2a	none	Very high	98.64%		aadA*;aph(3')-VI	-
8870_U475	16	R	0.5	S	S	2	S	>256	R	>8	R	Synergistic	X		X	X	X	X	ST6668	1	2	7	13	ybt 9; ICEKp3	173-3LV	-	0	-	0	-	0	-	0	-	wzi64	KL64	K64	none	Very high	100.00%		O1/O2v1	O2a	none	Very high	98.64%		aac(6')-Ib'.v1;aadA*;aph(3')-VI	-
8879_U474	16	R	>256	R	S	2	S	>16	R	>8	R	Synergistic	X	X	X	X	X	X	ST6668	1	2	10	17	ybt 9; ICEKp3	173-3LV	-	0	-	0	-	0	-	0	-	wzi64	KL64	K64	?-	Good	99.99%	KL64_11_wcoU	O1/O2v1	O2a	-	High	98.62%	O1/O2v1_03_wbbM	aac(6')-Ib-cr.v2*;aadA*;aph(3')-VI	-
8888_U487	16	R	0.5	S	S	2	S	>16	R	>8	R	Synergistic	X	X	X	X	X		ST6668	1	2	9	14	ybt 9; ICEKp3	173-3LV	-	0	-	0	-	0	-	0	-	wzi64	KL64	K64	?-	Good	99.99%	KL64_12_wcoT	O1/O2v1	O2a	none	Very high	98.64%		aadA*;aph(3')-VI	-
*ATU: Area of Technical Uncertainty
[truncated: 69 more columns]
